# Supplementary material for: Cellular connectomes as arbiters of local circuit models in the cerebral cortex
Source: Nat Commun. 2021 May 13;12:2785. doi: 10.1038/s41467-021-22856-z (PMC8119988; doi:10.1038/s41467-021-22856-z)
Supplement: Supplementary file 3 — Source Data [file 41467_2021_22856_MOESM3_ESM.zip]

Archive with 117 entries (101 files):
- discriminatEM-0.1.3.tar.gz
- doc/
- doc/genindex.html
- doc/objects.inv
- doc/search.html
- doc/connectome_model.html
- doc/connectome_pes.html
- doc/py-modindex.html
- doc/command_line_abc.html
- doc/connectome_builder.html
- doc/rnn.html
- doc/connectome_function_example.html
- doc/connectome_function.html
- doc/connectome.html
- doc/_static/
- doc/_static/custom.css
- doc/_static/documentation_options.js
- doc/_static/language_data.js
- doc/_static/plus.png
- doc/_static/logo.png
- doc/_static/doctools.js
- doc/_static/jquery.js
- doc/_static/pygments.css
- doc/_static/file.png
- doc/_static/underscore-1.12.0.js
- doc/_static/minus.png
- doc/_static/jquery-3.5.1.js
- doc/_static/basic.css
- doc/_static/alabaster.css
- doc/_static/underscore.js
- doc/_static/searchtools.js
- doc/connectome_analysis.html
- doc/connectome_noise.html
- doc/_sources/
- doc/_sources/license.rst.txt
- doc/_sources/connectome_shuffling.rst.txt
- doc/_sources/connectome_function_example.rst.txt
- doc/_sources/abc_api.rst.txt
- doc/_sources/connectome_model.rst.txt
- doc/_sources/connectome_builder.rst.txt
- doc/_sources/quickstart.rst.txt
- doc/_sources/installation.rst.txt
- doc/_sources/parallel_api.rst.txt
- doc/_sources/index.rst.txt
- doc/_sources/connectome_analysis.rst.txt
- doc/_sources/connectome_pes.rst.txt
- doc/_sources/rnn.rst.txt
- doc/_sources/connectome_noise.rst.txt
- doc/_sources/command_line_abc.rst.txt
- doc/_sources/connectome_function.rst.txt
- doc/_sources/connectome_abctask.rst.txt
- doc/_sources/connectome.rst.txt
- doc/searchindex.js
- doc/license.html
- doc/connectome_abctask.html
- doc/connectome_shuffling.html
- doc/.buildinfo
- doc/abc_api.html
- doc/_images/
- doc/_images/quickstart_30_0.png
- doc/_images/model_pipeline.svg
- doc/_images/quickstart_12_0.png
- doc/_images/quickstart_10_0.png
- doc/_images/uniform_degree_preserving_shuffling.svg
- doc/parallel_api.html
- doc/index.html
- doc/installation.html
- doc/quickstart.html
- figure-7/
- figure-7/matlab/
- figure-7/matlab/+Figure/
- figure-7/matlab/+Figure/config.m
- figure-7/matlab/+RNN/
- figure-7/matlab/+RNN/+Script/
- figure-7/matlab/+RNN/+Script/plotLayeredNetwork.m
- figure-7/matlab/+RNN/+Script/plotNoisePriorDistributions.m
- figure-7/matlab/+RNN/+Script/plotCenteredUniformNoisePrior.m
- figure-7/matlab/+RNN/+Script/plotTrainingProcess.m
- figure-7/matlab/+RNN/+Script/plotModelMeasures.m
- figure-7/matlab/+RNN/+Script/plotModelSimilarity.m
- figure-7/matlab/+RNN/+Script/plotMeasures.m
- figure-7/matlab/+RNN/loadPerformance.m
- figure-7/matlab/+RNN/loadModelMeasures.m
- figure-7/matlab/+RNN/buildModelPlotConfig.m
- figure-7/matlab/+Util/
- figure-7/matlab/+Util/runInfo.m
- figure-7/matlab/+Util/gitInfo.m
- figure-7/matlab/+Util/getGitHash.m
- figure-7/matlab/+Util/getGitReposOnPath.m
- figure-7/python/
- figure-7/python/texture/
- figure-7/python/texture/data/
- figure-7/python/texture/data/01_cracked_soil.JPG
- figure-7/python/texture/data/00_bare_earth.JPG
- figure-7/python/texture/data/04_splintered_muddy.JPG
- figure-7/python/texture/data/03_stony_earth.JPG
- figure-7/python/texture/data/07_tyre_marks.JPG
- figure-7/python/texture/data/06_eroded_earth.JPG
- figure-7/python/texture/data/02_dried_earth_clots.JPG
- figure-7/python/texture/data.py
- figure-7/python/texture/train.sh
- figure-7/python/texture/model.py
- figure-7/python/texture/__init__.py
- figure-7/python/memory/
- figure-7/python/memory/data/
- figure-7/python/memory/data/2012 Clack, Svoboda, Myers, PLoS Comput Biol, Figure 7, Trace G10.png
- figure-7/python/memory/data/2012 Clack, Svoboda, Myers, PLoS Comput Biol, Figure 7, Trace G5.png
- figure-7/python/memory/data.py
- figure-7/python/memory/train.sh
- figure-7/python/memory/model.py
- figure-7/python/environment.yml
- figure-7/python/utils/
- figure-7/python/utils/extract_connectomes.py
- figure-7/python/utils/extract_connectome_measures.py
- figure-7/python/utils/extract_tensorflow_summaries.py
- figure-7/README.md
- readme.pdf
