# Supplementary material for: Cellular connectomes as arbiters of local circuit models in the cerebral cortex
Source: Nat Commun. 2021 May 13;12:2785. doi: 10.1038/s41467-021-22856-z (PMC8119988; doi:10.1038/s41467-021-22856-z)
Supplement: Supplementary file 3 — Source Data [file 41467_2021_22856_MOESM3_ESM.zip › doc/_static/documentation_options.js]

var DOCUMENTATION_OPTIONS = {
    URL_ROOT: document.getElementById("documentation_options").getAttribute('data-url_root'),
    VERSION: '0.1a',
    LANGUAGE: 'None',
    COLLAPSE_INDEX: false,
    BUILDER: 'html',
    FILE_SUFFIX: '.html',
    LINK_SUFFIX: '.html',
    HAS_SOURCE: true,
    SOURCELINK_SUFFIX: '.txt',
    NAVIGATION_WITH_KEYS: false
};
