# Supplementary material for: Cellular connectomes as arbiters of local circuit models in the cerebral cortex
Source: Nat Commun. 2021 May 13;12:2785. doi: 10.1038/s41467-021-22856-z (PMC8119988; doi:10.1038/s41467-021-22856-z)
Supplement: Supplementary file 3 — Source Data [file 41467_2021_22856_MOESM3_ESM.zip › doc/_sources/license.rst.txt]

License
=======

This package is licensed under a MIT license. See the :ref:`license-text` below.


Author
------

This package is written by Emmanuel Klinger (emmanuel.klinger@brain.mpg.de).


.. _license-text:


License text
------------

.. literalinclude::  ../LICENSE.txt
    :language: none
