# Supplementary material for: Cellular connectomes as arbiters of local circuit models in the cerebral cortex
Source: Nat Commun. 2021 May 13;12:2785. doi: 10.1038/s41467-021-22856-z (PMC8119988; doi:10.1038/s41467-021-22856-z)
Supplement: Supplementary file 3 — Source Data [file 41467_2021_22856_MOESM3_ESM.zip › doc/_sources/connectome_model.rst.txt]

Connectome models
=================

This package provides connectome models.

.. autoclass:: connectome.model.bases.NetworkModelMixin
   :members:

.. autoclass:: connectome.model.network.Network
   :members:

.. autoclass:: connectome.model.block.BlockStructure
   :members:

.. autoclass:: connectome.model.er.ER
   :members:

.. autoclass:: connectome.model.exp.EXP
   :members:

.. autoclass:: connectome.model.ll.LL
   :members:

.. autoclass:: connectome.model.syn.SYN
   :members:

.. autoclass:: connectome.model.api.API
   :members:

.. autoclass:: connectome.model.sorn.SORN
   :members:

.. autoclass:: connectome.model.fever.ERFEVER
   :members:
