# Supplementary material for: Cellular connectomes as arbiters of local circuit models in the cerebral cortex
Source: Nat Commun. 2021 May 13;12:2785. doi: 10.1038/s41467-021-22856-z (PMC8119988; doi:10.1038/s41467-021-22856-z)
Supplement: Supplementary file 3 — Source Data [file 41467_2021_22856_MOESM3_ESM.zip › doc/_sources/connectome_builder.rst.txt]

.. _connectome-builder-api-doc:

Connectome builder
==================

.. automodule:: connectome.builder

.. autoclass:: connectome.builder.pipelinebuilder.PipelineBuilder
   :members:

.. autofunction:: connectome.builder.pipelinebuilder.concatenate_model_noise_analysis


.. autoclass:: connectome.builder.sampler.ModelWithPrior
   :members:


.. autoclass:: connectome.builder.sampler.TimedModelWithPriorSample
   :members:


.. autoclass:: connectome.builder.persistence.InMemoryStorer
   :members:

.. autoclass:: connectome.builder.persistence.DistributedFileStorer
   :members:

.. autoclass:: connectome.builder.sampler.Sampler
   :members:
