# Supplementary material for: Cellular connectomes as arbiters of local circuit models in the cerebral cortex
Source: Nat Commun. 2021 May 13;12:2785. doi: 10.1038/s41467-021-22856-z (PMC8119988; doi:10.1038/s41467-021-22856-z)
Supplement: Supplementary file 3 — Source Data [file 41467_2021_22856_MOESM3_ESM.zip › doc/_sources/index.rst.txt]

discriminatEM
=============


User's Guide
------------


.. toctree::
   :maxdepth: 2

   installation
   command_line_abc
   quickstart
   connectome
   license


API reference
-------------


.. toctree::
   :maxdepth: 2

   connectome_model
   connectome_analysis
   connectome_noise
   connectome_shuffling
   connectome_pes
   connectome_builder
   connectome_function
   connectome_abctask
   abc_api
   parallel_api
   rnn


Indices and tables
------------------

* :ref:`genindex`
* :ref:`modindex`
* :ref:`search`
