# Supplementary material for: Cellular connectomes as arbiters of local circuit models in the cerebral cortex
Source: Nat Commun. 2021 May 13;12:2785. doi: 10.1038/s41467-021-22856-z (PMC8119988; doi:10.1038/s41467-021-22856-z)
Supplement: Supplementary file 3 — Source Data [file 41467_2021_22856_MOESM3_ESM.zip › doc/_sources/connectome_analysis.rst.txt]

Connectome analysis
===================

This package provides connectome analysis routines.

.. autoclass:: connectome.analysis.connectivity.ConnectivityEstimator
   :members:

.. autoclass:: connectome.analysis.inoutdegreecorrelation.InOutDegreeCorrelation
   :members:

.. autoclass:: connectome.analysis.relativecycleanalysis.RelativeCycleAnalysis
   :members:

.. autoclass:: connectome.analysis.reciprocity.ReciprocityEstimator
   :members:

.. autoclass:: connectome.analysis.relativereciprocity.RelativeReciprocityEstimator
   :members:
