# Supplementary material for: Cellular connectomes as arbiters of local circuit models in the cerebral cortex
Source: Nat Commun. 2021 May 13;12:2785. doi: 10.1038/s41467-021-22856-z (PMC8119988; doi:10.1038/s41467-021-22856-z)
Supplement: Supplementary file 3 — Source Data [file 41467_2021_22856_MOESM3_ESM.zip › doc/_sources/rnn.rst.txt]

RNN
---

This module implements functionality to train biological recurrent neural
networks.

.. automodule:: connectome.function.kerasextension.layers
   :members:

.. automodule:: connectome.function.kerasextension.trainingstrategies
   :members:

.. automodule:: connectome.function.kerasextension.constraints
   :members:

.. automodule:: connectome.function.kerasextension.weightinitialization
   :members:
