# Supplementary material for: Cellular connectomes as arbiters of local circuit models in the cerebral cortex
Source: Nat Commun. 2021 May 13;12:2785. doi: 10.1038/s41467-021-22856-z (PMC8119988; doi:10.1038/s41467-021-22856-z)
Supplement: Supplementary file 3 — Source Data [file 41467_2021_22856_MOESM3_ESM.zip › doc/_sources/connectome_noise.rst.txt]

Connectome noise
=================

This package implements connectome noise models.

.. module:: connectome.noise

.. autoclass:: connectome.noise.combined_noise.RemoveAddNoiseAndSubsample
   :members:

.. autoclass:: connectome.noise.barrelcutnoise.BarrelCutNoise
   :members:

.. autoclass:: connectome.noise.edgeshufflingnoise.EdgeShufflingNoise
   :members: _shuffle_subpopulation


.. autoclass:: connectome.noise.inandoutdegreepreservingnoise.InAndOutDegreePreservingNoise
   :members:


.. autoclass:: connectome.noise.outdegreepreservingnoise.OutDegreePreservingNoise
   :members:

.. autoclass:: connectome.noise.removeandaddedgesnoise.RemoveAndAddEdgesNoise
   :members:

.. autoclass:: connectome.noise.subsampling.Subsampling
   :members:
