# Supplementary material for: Cellular connectomes as arbiters of local circuit models in the cerebral cortex
Source: Nat Commun. 2021 May 13;12:2785. doi: 10.1038/s41467-021-22856-z (PMC8119988; doi:10.1038/s41467-021-22856-z)
Supplement: Supplementary file 3 — Source Data [file 41467_2021_22856_MOESM3_ESM.zip › doc/_sources/command_line_abc.rst.txt]

Model selection from the command line with discriminatEM
========================================================


Installation
------------

The code is assumed to be run on a Linux environment with Python 3.6 or later installed.
For example, the `Anaconda Python 3.6 <https://www.continuum.io/downloads>`_ distribution can be used.
It is installed via::

   wget https://repo.continuum.io/archive/Anaconda3-4.4.0-Linux-x86_64.sh
   bash Anaconda3-4.4.0-Linux-x86_64.sh

following the guided installation process.


.. note::

    The Anaconda installer asks at the end of the installation whether
    to use Anaconda Python as the default Python::

       Do you wish the installer to prepend the Anaconda3 install location
       to PATH in your /home/username/.bashrc ? [yes|no]
       [no] >>>

    If this is positively answered, the path to the Anaconda installation is prepended to
    the ``PATH`` environment variable and subsequent calls to ``pip``
    (see below) use the Anaconda Python pip (check with the command
    ``which pip``).
    If the answer is no, it has to be manually ensured that the correct Python
    installation is used.


Then, *discriminatEM* can be installed from the provided ``.tar.gz`` file::

   pip install discriminatEM-0.1.3.tar.gz


Optional: configuration of the parallel environment
---------------------------------------------------

SGE (UGE) like environments can be used by *discriminatEM*.
However, they need to be configured properly.
The following information is required

* the path to an existing directory for temporary files
* SGE/UGE queue name
* SGE/UGE parallel environment name
* IP address of a redis-server (installation instructions are provided below)

This information is then assembled in a configuration
file ``~/.parallel`` residing within the home directory.
The content should be similar to the following::

    [DIRECTORIES]
    TMP=/path/to/my/tmp

    [SGE]
    QUEUE=p.openmp
    PARALLEL_ENVIRONMENT=openmp
    PRIORITY=-500

    [BROKER]
    TYPE=REDIS

    [REDIS]
    HOST=WWW.XXX.YYY.ZZZ


The ``TMP`` directory has to be replaced with an appropriate one and is used to store temporary job files.
Also, the values for the SGE ``QUEUE`` and ``PARALLEL_ENVIRONMENT`` have to be replaced.
Running::

   qconf -sql

yields a list of all defined queues, from which one can be chosen for the ``QUEUE``.
Running::

  qconf -spl

yields a list of all defined parallel environments, from which one can be chosen for the ``PARALLEL_ENVIRONMENT``.

Redis can be installed via::

  conda install redis


and started with::

   redis-server --protected-mode no

The IP address of the host on which redis is running is to be entered for the ``HOST`` value:
``WWW.XXX.YYY.ZZZ`` is to be replaced by the IP of the host on which the redis server is running.
The IP address can be retrieved with the ``ifconfig`` command.

.. important::

   The redis-server has to be running throughout the complete ABC run.
   It manages the communication between the *discriminatEM* main process and
   the jobs started on the SGE/UGE cluster.


Running model selection
-----------------------

For example::

   discriminatEM --noise-prior="beta(2, 10)" --noise="[0.2]"\
                 --subsampling="[0.9]" abcsmc.db

executes an ABCSMC model selection run with a Beta(2, 10) prior on connectome samples
perturbed with ``noise=0.2`` and subsampling (fractional measurement) 0.9.
The results are stored in ``abcsmc.db``.
Additionally, a folder ``abcsmc.db.results`` is created with confusion matrix plots.
The syntax for the noise prior follows the `scipy.stats <https://docs.scipy.org/doc/scipy/reference/stats.html>`_ distributions.
However, a delta point prior can also be used::

    discriminatEM --noise-prior=0 --noise="[0.2]"\
                  --subsampling="[0.9]" abcsmc.db

starts a run with no noise in the prior, but still applied to the connectome sample.

.. note::

    The arguments ``--noise`` and ``--subsampling`` are lists.
    Several values can be provided here. The full cross product of
    provided noise and subsampling values is executed.


Examination of the results
--------------------------

Plots and text files are generated in
the directory ``abcsmc.db.result`` (assuming that the chosen database name
was ``abcsmc.db``, in general, the path is ``<database>.results``).


Reproduction of Figures 4a, 4b  and 4c of the manuscript
--------------------------------------------------------

Figure 4a: noise-free::

    discriminatEM --noise-prior=0 --noise="[0]" fig_4a.db

Figure 4b: noise of intensity 0.15 on the samples, but not in the prior::

    discriminatEM --noise-prior=0 --noise="[0.15]" fig_4b.db

Figure 4c: Beta(2,10) prior and noise of intensity 0.15 on the samples::


    discriminatEM --noise-prior="beta(2,10)" --noise="[0.15]" fig_4c.db

(The ``--subsampling`` argument can be omitted since ``--subsampling=1`` is the default
value and this is the value used for Figure 4)

.. note::

    The model selection runs are stochastic, therefore the obtained results may vary from the ones in Fig. 4a-c.
    This is expected especially for the case of a noisy connectome under a noise-free prior (Fig. 4b).
