# Supplementary material for: Cellular connectomes as arbiters of local circuit models in the cerebral cortex
Source: Nat Commun. 2021 May 13;12:2785. doi: 10.1038/s41467-021-22856-z (PMC8119988; doi:10.1038/s41467-021-22856-z)
Supplement: Supplementary file 3 — Source Data [file 41467_2021_22856_MOESM3_ESM.zip › doc/_sources/connectome_function.rst.txt]

.. _connectome-function-api-doc:

Connectome function
===================

.. automodule:: connectome.function


Tasks
-----

.. autoclass:: connectome.function.modeltest.Task

   .. automethod:: connectome.function.modeltest.Task.__call__


.. autoclass:: connectome.function.task.memory.MemoryTask
   :members:

.. autoclass:: connectome.function.task.texture.TextureTask
   :members:

.. autoclass:: connectome.function.task.tuning.TuningTask
   :members:

.. autoclass:: connectome.function.task.unsynchronized.UnsynchronizedActivityTask
   :members:

.. autoclass:: connectome.function.task.propagation.task.PropagationTask
   :members:


Criteria
--------

.. autoclass:: connectome.function.modeltest.Criterion

   .. automethod:: connectome.function.modeltest.Criterion.__call__

.. automodule:: connectome.function.criterion
   :members:


Test runners
------------

.. autoclass:: connectome.function.modeltest.TestSuite
   :members:


Test results
------------

.. autoclass:: connectome.function.modeltest.TestSuiteResultList
   :members:

.. autoclass:: connectome.function.modeltest.TestSuiteResult
   :members:

.. autoclass:: connectome.function.modeltest.TestResult
   :members:
