# Supplementary material for: Cellular connectomes as arbiters of local circuit models in the cerebral cortex
Source: Nat Commun. 2021 May 13;12:2785. doi: 10.1038/s41467-021-22856-z (PMC8119988; doi:10.1038/s41467-021-22856-z)
Supplement: Supplementary file 3 — Source Data [file 41467_2021_22856_MOESM3_ESM.zip › doc/_sources/connectome_abctask.rst.txt]

Connectome ABC Tasks
====================

.. automodule:: connectome.abctask

.. autoclass:: connectome.abctask.ABCConnectomeTask
   :members:

.. autoclass:: connectome.abctask.GroundTruthData
   :members:

.. autofunction:: connectome.abctask.execute_task_list
