# Supplementary material for: Cellular connectomes as arbiters of local circuit models in the cerebral cortex
Source: Nat Commun. 2021 May 13;12:2785. doi: 10.1038/s41467-021-22856-z (PMC8119988; doi:10.1038/s41467-021-22856-z)
Supplement: Supplementary file 3 — Source Data [file 41467_2021_22856_MOESM3_ESM.zip › doc/searchindex.js]

Search.setIndex({docnames:["abc_api","command_line_abc","connectome","connectome_abctask","connectome_analysis","connectome_builder","connectome_function","connectome_function_example","connectome_model","connectome_noise","connectome_pes","connectome_shuffling","index","installation","license","parallel_api","quickstart","rnn"],envversion:{"sphinx.domains.c":2,"sphinx.domains.changeset":1,"sphinx.domains.citation":1,"sphinx.domains.cpp":3,"sphinx.domains.index":1,"sphinx.domains.javascript":2,"sphinx.domains.math":2,"sphinx.domains.python":2,"sphinx.domains.rst":2,"sphinx.domains.std":2,"sphinx.ext.todo":2,sphinx:56},filenames:["abc_api.rst","command_line_abc.rst","connectome.rst","connectome_abctask.rst","connectome_analysis.rst","connectome_builder.rst","connectome_function.rst","connectome_function_example.rst","connectome_model.rst","connectome_noise.rst","connectome_pes.rst","connectome_shuffling.rst","index.rst","installation.rst","license.rst","parallel_api.rst","quickstart.rst","rnn.rst"],objects:{"":{abcsmc:[0,0,0,"-"],parallel:[15,0,0,"-"]},"abcsmc.ABCLoader":{average_mass_at_tround_truth:[0,2,1,""],confusion_matrices_table:[0,2,1,""],confusion_matrix_dict:[0,2,1,""],group_parameters:[0,2,1,""],max_nr_populations:[0,2,1,""],maximum_a_posteriori:[0,2,1,""],maxs:[0,2,1,""],means:[0,2,1,""],model_names:[0,2,1,""],particles_of_population:[0,2,1,""],results:[0,2,1,""],terminated_abc_smc_ids:[0,2,1,""]},"abcsmc.ABCSMC":{do_not_stop_when_only_single_model_alive:[0,2,1,""],run:[0,2,1,""],sample_from_prior:[0,2,1,""],set_data:[0,2,1,""]},"abcsmc.ConstantEpsilon":{__call__:[0,2,1,""],get_config:[0,2,1,""]},"abcsmc.DistanceFunction":{__call__:[0,2,1,""],get_config:[0,2,1,""],initialize:[0,2,1,""],to_json:[0,2,1,""]},"abcsmc.DistanceFunctionWithMeasureList":{get_config:[0,2,1,""],initialize:[0,2,1,""],measures_to_use:[0,3,1,""],sanitize_sample_from_prior:[0,2,1,""]},"abcsmc.Distribution":{copy:[0,2,1,""],from_dictionary_of_dictionaries:[0,2,1,""],get_parameter_names:[0,2,1,""],pdf:[0,2,1,""],rvs:[0,2,1,""],update_random_variables:[0,2,1,""]},"abcsmc.EmptyMultivariateMultiTypeNormalDistribution":{pdf:[0,2,1,""],rvs:[0,2,1,""]},"abcsmc.Epsilon":{__call__:[0,2,1,""],get_config:[0,2,1,""],initialize:[0,2,1,""],to_json:[0,2,1,""]},"abcsmc.History":{append_population:[0,2,1,""],done:[0,2,1,""],get_complete_population_median:[0,2,1,""],get_cov:[0,2,1,""],get_distribution:[0,2,1,""],get_model_probabilities:[0,2,1,""],get_parameter_std:[0,2,1,""],get_results:[0,2,1,""],get_results_distribution:[0,2,1,""],get_statistics:[0,2,1,""],nr_of_models_alive:[0,2,1,""],nr_simulations:[0,3,1,""],sample_from_models:[0,2,1,""],sample_from_population:[0,2,1,""],store_initial_data:[0,2,1,""],t:[0,2,1,""],total_nr_simulations:[0,2,1,""]},"abcsmc.Kernel":{add_random_variables:[0,2,1,""],pdf:[0,2,1,""],rvs:[0,2,1,""]},"abcsmc.ListEpsilon":{__call__:[0,2,1,""],get_config:[0,2,1,""]},"abcsmc.LowerBoundDecorator":{cdf:[0,2,1,""],copy:[0,2,1,""],decorator_repr:[0,2,1,""],pdf:[0,2,1,""],pmf:[0,2,1,""],rvs:[0,2,1,""]},"abcsmc.MedianEpsilon":{__call__:[0,2,1,""],get_config:[0,2,1,""],initialize:[0,2,1,""]},"abcsmc.MinMaxDistanceFunction":{lower:[0,2,1,""],upper:[0,2,1,""]},"abcsmc.ModelPerturbationKernel":{pmf:[0,2,1,""],rvs:[0,2,1,""]},"abcsmc.NonEmptyMultivariateMultiTypeNormalDistribution":{pdf:[0,2,1,""],rvs:[0,2,1,""]},"abcsmc.PCADistanceFunction":{__call__:[0,2,1,""],initialize:[0,2,1,""]},"abcsmc.Parameter":{copy:[0,2,1,""]},"abcsmc.PercentileDistanceFunction":{PERCENTILE:[0,3,1,""],get_config:[0,2,1,""],lower:[0,2,1,""],upper:[0,2,1,""]},"abcsmc.RV":{cdf:[0,2,1,""],copy:[0,2,1,""],distribution:[0,3,1,""],from_dictionary:[0,2,1,""],pdf:[0,2,1,""],pmf:[0,2,1,""],rvs:[0,2,1,""]},"abcsmc.RVBase":{cdf:[0,2,1,""],copy:[0,2,1,""],pdf:[0,2,1,""],pmf:[0,2,1,""],rvs:[0,2,1,""]},"abcsmc.RVDecorator":{cdf:[0,2,1,""],component:[0,3,1,""],copy:[0,2,1,""],decorator_repr:[0,2,1,""],pdf:[0,2,1,""],pmf:[0,2,1,""],rvs:[0,2,1,""]},"abcsmc.RangeEstimatorDistanceFunction":{__call__:[0,2,1,""],get_config:[0,2,1,""],initialize:[0,2,1,""],lower:[0,2,1,""],upper:[0,2,1,""]},"abcsmc.ZScoreDistanceFunction":{__call__:[0,2,1,""]},"connectome.analysis.connectivity":{ConnectivityEstimator:[4,1,1,""]},"connectome.analysis.inoutdegreecorrelation":{InOutDegreeCorrelation:[4,1,1,""]},"connectome.analysis.reciprocity":{ReciprocityEstimator:[4,1,1,""]},"connectome.analysis.relativecycleanalysis":{RelativeCycleAnalysis:[4,1,1,""]},"connectome.analysis.relativereciprocity":{RelativeReciprocityEstimator:[4,1,1,""]},"connectome.function":{criterion:[6,0,0,"-"]},"connectome.function.criterion":{GreaterThan:[6,1,1,""],LessThan:[6,1,1,""],Range:[6,1,1,""],TrueCriterion:[6,1,1,""]},"connectome.function.modeltest":{Criterion:[6,1,1,""],Task:[6,1,1,""],TestResult:[6,1,1,""],TestSuite:[6,1,1,""],TestSuiteResult:[6,1,1,""],TestSuiteResultList:[6,1,1,""]},"connectome.function.modeltest.Criterion":{__call__:[6,2,1,""]},"connectome.function.modeltest.Task":{__call__:[6,2,1,""]},"connectome.function.modeltest.TestSuite":{add_criterion:[6,2,1,""],enqueue_model:[6,2,1,""],execute_enqueued_models:[6,2,1,""],mapper:[6,3,1,""],test_model:[6,2,1,""]},"connectome.function.modeltest.TestSuiteResult":{add:[6,2,1,""],passed:[6,2,1,""]},"connectome.function.modeltest.TestSuiteResultList":{append:[6,2,1,""],done:[6,2,1,""],passed:[6,2,1,""],results_list:[6,2,1,""],wait:[6,2,1,""]},"connectome.function.task.memory":{MemoryTask:[6,1,1,""]},"connectome.function.task.propagation.task":{PropagationTask:[6,1,1,""]},"connectome.function.task.texture":{TextureTask:[6,1,1,""]},"connectome.function.task.texture.TextureTask":{get_data:[6,2,1,""]},"connectome.function.task.tuning":{TuningTask:[6,1,1,""]},"connectome.function.task.unsynchronized":{UnsynchronizedActivityTask:[6,1,1,""]},"connectome.model.api":{API:[8,1,1,""]},"connectome.model.api.API":{signed_to_positive_correlations:[8,2,1,""]},"connectome.model.bases":{NetworkModelMixin:[8,1,1,""]},"connectome.model.bases.NetworkModelMixin":{nr_exc:[8,2,1,""],nr_inh:[8,2,1,""]},"connectome.model.block":{BlockStructure:[8,1,1,""]},"connectome.model.block.BlockStructure":{nr_exc:[8,2,1,""],nr_inh:[8,2,1,""],start_end:[8,2,1,""]},"connectome.model.er":{ER:[8,1,1,""]},"connectome.model.exp":{EXP:[8,1,1,""]},"connectome.model.exp.EXP":{p_0:[8,2,1,""]},"connectome.model.fever":{ERFEVER:[8,1,1,""]},"connectome.model.fever.ERFEVER":{FEVERInitialConnectivity:[8,3,1,""]},"connectome.model.ll":{LL:[8,1,1,""]},"connectome.model.network":{Network:[8,1,1,""]},"connectome.model.network.Network":{adjacency_matrix:[8,2,1,""],binarize:[8,2,1,""],copy:[8,2,1,""],get_block:[8,2,1,""],normalize:[8,2,1,""],nr_exc:[8,2,1,""],nr_inh:[8,2,1,""],nr_neurons:[8,2,1,""],random_relabel_neurons:[8,2,1,""],remove_neurons:[8,2,1,""]},"connectome.model.sorn":{SORN:[8,1,1,""]},"connectome.model.syn":{SYN:[8,1,1,""]},"connectome.noise.barrelcutnoise":{BarrelCutNoise:[9,1,1,""]},"connectome.noise.barrelcutnoise.BarrelCutNoise":{edge_removal_probability:[9,2,1,""]},"connectome.noise.combined_noise":{RemoveAddNoiseAndSubsample:[9,1,1,""]},"connectome.noise.combined_noise.RemoveAddNoiseAndSubsample":{construct_graph:[9,2,1,""]},"connectome.noise.edgeshufflingnoise":{EdgeShufflingNoise:[9,1,1,""]},"connectome.noise.edgeshufflingnoise.EdgeShufflingNoise":{_shuffle_subpopulation:[9,2,1,""]},"connectome.noise.inandoutdegreepreservingnoise":{InAndOutDegreePreservingNoise:[9,1,1,""]},"connectome.noise.outdegreepreservingnoise":{OutDegreePreservingNoise:[9,1,1,""]},"connectome.noise.removeandaddedgesnoise":{RemoveAndAddEdgesNoise:[9,1,1,""]},"connectome.noise.subsampling":{Subsampling:[9,1,1,""]},"connectome.pes.strong_path_enumeration_sampling":{pes:[10,4,1,""]},"connectome.pes.weak_path_enumeration_sampling":{weak_edge_pes:[10,4,1,""]},"connectome.shuffling.uniform_degree_preserving_shuffling":{shuffle_graph:[11,4,1,""]},"parallel.SGE":{map:[15,2,1,""]},"parallel.Slurm":{map:[15,2,1,""]},abcsmc:{ABCLoader:[0,1,1,""],ABCSMC:[0,1,1,""],ConstantEpsilon:[0,1,1,""],DistanceFunction:[0,1,1,""],DistanceFunctionWithMeasureList:[0,1,1,""],Distribution:[0,1,1,""],EmptyMultivariateMultiTypeNormalDistribution:[0,1,1,""],Epsilon:[0,1,1,""],History:[0,1,1,""],Kernel:[0,1,1,""],ListEpsilon:[0,1,1,""],LowerBoundDecorator:[0,1,1,""],MedianEpsilon:[0,1,1,""],MinMaxDistanceFunction:[0,1,1,""],ModelPerturbationKernel:[0,1,1,""],MultivariateMultiTypeNormalDistribution:[0,4,1,""],NonEmptyMultivariateMultiTypeNormalDistribution:[0,1,1,""],PCADistanceFunction:[0,1,1,""],Parameter:[0,1,1,""],PercentileDistanceFunction:[0,1,1,""],RV:[0,1,1,""],RVBase:[0,1,1,""],RVDecorator:[0,1,1,""],RangeEstimatorDistanceFunction:[0,1,1,""],SQLDataStore:[0,1,1,""],ZScoreDistanceFunction:[0,1,1,""]},connectome:{"function":[6,0,0,"-"],noise:[9,0,0,"-"]},parallel:{DefaultContext:[15,1,1,""],ProfilingContext:[15,1,1,""],SGE:[15,1,1,""],Slurm:[15,1,1,""],sge_available:[15,4,1,""],slurm_available:[15,4,1,""]}},objnames:{"0":["py","module","Python module"],"1":["py","class","Python class"],"2":["py","method","Python method"],"3":["py","attribute","Python attribute"],"4":["py","function","Python function"]},objtypes:{"0":"py:module","1":"py:class","2":"py:method","3":"py:attribute","4":"py:function"},terms:{"0001":0,"0006":2,"0008":2,"00169":9,"0030832455128713":16,"0172":0,"046103":11,"100":[2,6,7,15,16],"1000":[15,16],"10000":[0,6],"104":0,"1093":0,"1098":0,"10g":15,"1103":11,"1109":10,"1111":9,"120":2,"127":15,"1469":9,"169":9,"1800":16,"187":0,"192":16,"19235267510727008":16,"1999":9,"200":[2,16],"2000":[2,7,16],"2006":10,"2008":0,"2009":0,"2010":0,"2012":11,"2015":13,"2017":14,"202":0,"250":6,"298":2,"299":2,"300":2,"347":10,"359":10,"46103":11,"500":[0,1,6,15],"521":9,"6000":6,"68771057755341169":16,"7793":9,"900":16,"9991984266639169":16,"999198426663917":16,"9993940697569447":16,"abstract":[0,6,9],"case":[0,1,10,11,15],"class":[0,2,4,6,8,9,15],"default":[0,1,2,13,15],"erd\u0151":[2,8],"final":0,"float":[0,6,8,9,10],"function":[0,7,8,12,15,16,17],"import":[0,2,7,16],"int":[0,2,6,8,9,10,15],"l\u00fcbke":9,"long":[11,13],"new":[0,9,11],"public":13,"r\u00e9nyi":[2,8],"return":[0,2,6,8,10,11,15],"short":6,"static":[0,2,8],"switch":0,"true":[2,6,7,9,11,13],"try":[0,10],AND:14,Added:0,BUT:14,FOR:14,For:[1,2,7,8,9,10,11],Has:[0,6],IDs:0,NOT:14,One:0,RVs:0,THE:14,The:[0,1,6,7,8,9,10,11,12,13,14,15,16],Then:[1,13],There:2,These:[2,13],UGE:1,USE:14,Useful:[0,15],Uses:9,WITH:14,__call__:[0,6],__enter__:15,__exit__:15,__repr__:0,_shuffle_subpopul:9,abc:[1,6,12],abc_load:0,abc_opt:0,abc_smc_id:0,abcconnectometask:2,abcload:0,abcsmc:[0,1],abl:0,about:10,abov:[2,13,14,16],acbsmc:0,accept:[0,2,6],accord:[0,8],account:[0,2,9],accuraci:6,achiev:[2,9],acm:10,acronym:[2,6],action:14,activ:[2,6,7],actual:[0,13],adaptive_parameter_perturbation_kernel:0,add:[0,6,9],add_argu:2,add_criterion:[2,6,7],add_model:2,add_random_vari:0,addit:[0,2,8],addition:[1,2,9,16],address:1,adjac:[8,10,11],adjacency_matrix:[8,11,16],after:[9,15,16],again:[9,16],against:0,alessandro:0,algorithm:[0,2,10],alia:[6,8],aliv:0,all:[0,1,2,6,7,8,9,10,11,14,15],allow:[0,8,11],along:6,alreadi:[0,6,13],also:[0,1,2,4,9,11,13,15,16],alter:16,altern:2,although:13,alwai:[0,10],anaconda3:1,anaconda:[1,13],analog:2,analys:[0,2],analysi:[0,12],analysis_result:2,analyz:2,andrea:0,ani:[0,2,6,8,11,14,15],anoth:0,answer:1,antiphas:[2,8],apart:8,aperiod:11,api:[2,6,8],appear:[0,16],append:[0,6],append_popul:0,appli:[0,1,2,9,11,15],applic:[2,15],appropri:1,approxim:[0,4],april:11,arbit:14,arbitrari:0,archiv:[1,13],arg:[0,2],argpars:2,argument:[0,1,2,11],argumentpars:2,aris:14,around:[0,2,8],arr:10,arrai:[0,2,6,8,9,10,15],ask:1,assembl:[1,2],associ:[11,14],assum:[1,9,15],attempt:[0,9],attribut:2,author:12,automat:[0,9,15],avail:[13,15],averag:0,average_mass_at_tround_truth:0,b_t:0,bad:15,balanc:10,barrel:9,barrelcutnois:9,base:[0,6,8,10,12],bash:1,bashrc:1,basic:16,bat:13,bayesian:0,befor:[0,13,15,16],begin:[0,11],behav:0,behavior:0,below:[1,2,14,16],bernoulli:4,bert:9,beta:[1,2],between:[1,2,6,8,9,11,15],binar:8,binari:[11,13],binom:9,bioinformat:[0,10],biol:10,biolog:[2,17],biologi:0,block:[2,8,16],blockstructur:8,bool:[0,6,9,11,15],both:10,bound:0,boundari:6,brain:[0,14],brian2:6,brief:16,broker:[1,15],btp619:0,build:[0,10,12,13],build_ext:13,build_pipelin:2,build_prior:2,builder:[2,10,12],built:0,cach:0,calcul:[0,2,16],calibr:0,call:[0,1,2,6,8,15,16],callabl:[0,6,15],can:[0,1,2,6,10,11,13,15,16],canon:11,carlo:[0,9,12],carsten:14,caus:0,cdf:0,cdot:0,cell:2,cellular:14,cerebr:14,certain:[2,7],chain:[2,6,8,9,11],chanc:16,chang:[0,2,13],charg:14,check:[1,2,6,8,15],chosen:[0,1,11],chunk:15,chunk_siz:15,claim:14,close:[0,16],cluster:[0,1,15],cmap:16,code:[1,2,6,13],collect:0,combin:[0,2],combined_nois:9,command:[12,15],common:13,commonli:15,commun:1,compar:[0,4],compil:13,complet:[1,9],compon:0,composit:12,comput:[0,9,10,14,16],computation:13,concret:0,concurr:6,conda:1,condit:[0,14],config:[0,15],configur:[0,2,4,7,12,15],confus:[0,1],confusion_matrices_t:0,confusion_matrix_dict:0,connect:[0,2,4,8,9,11,14,16],connected:11,connectivity_estim:2,connectivityestim:[2,4],connectivti:8,connectom:[1,7,10,11,12,14,16],consid:6,consist:10,constant:[0,6,11],constant_epsilon_valu:0,constantepsilon:0,constrain:8,construct:[0,9],construct_graph:9,contain:[0,2,9,11,13,15,16],containig:0,content:[1,2],context:15,continu:0,continuum:1,contract:14,convert:[0,8,9],coolen:11,coordin:0,copi:[0,8,14],copied_distribut:0,copied_rv:0,copyright:14,correct:1,correctli:15,correl:[4,8],correspond:[0,2,6],cortex:[9,14],cortic:6,could:[2,15],count:[0,10,11],cov:0,covari:0,covariance_matrix:0,creat:[0,1,7,8,12,15],criteria:[2,7,12],criterion:[2,6,7],criterion_nam:6,cross:1,crucial:13,cumul:0,current:[0,15],current_epsilon:0,cut:9,cycl:[2,4,10,16],cycle_analysi:16,cython:[2,8,13],damag:14,data:[0,6],data_stor:0,databas:[0,1],datafram:0,datastor:0,david:0,db_path:0,deal:14,debug:[0,15],decai:[2,8,10],decay_strength:8,decor:0,decorat:0,decorator_repr:0,def:2,default_learning_r:6,defaultcontext:15,defin:[0,1,2,6,7,11,16],defined_model:2,degre:[4,8,9,11],delta:[1,2],denot:11,dens:4,densiti:0,depend:2,depth:2,deriv:[0,6,8],describ:[0,2],descript:2,desir:8,destin:2,detail:[2,7],detect:[6,10],determin:[0,2,8],develop:9,deviat:0,diagon:[0,4,8,9,11,16],dict:[0,6],dict_of_dict:0,dictionari:[0,2,6,11],differ:2,dimens:8,direct:[2,8,10,11],directli:15,directori:[1,13,15],dirk:9,disabl:13,discov:13,discret:0,discrimin:6,discriminatem:13,displai:[2,7],distanc:[0,8],distance_funct:0,distance_function_json_str:0,distance_to_ground_truth_funct:0,distancefunct:0,distancefunctionwithmeasurelist:0,distribut:[0,1,2,6,9,11,13,14],distributedfilestor:2,do_not_stop_when_only_single_model_al:0,document:[2,14],doe:[0,2,8,15],doi:[0,9,10,11],done:[0,6],draw:11,due:9,dure:[0,6],dyn_syn_par:6,dynam:[0,2],each:[0,2,6,8,10,11,15],echo:2,edg:[2,9,10,11],edge_removal_prob:9,edgeshufflingnois:9,effect:15,effici:[2,8,10],egger:9,either:[0,2],els:2,embed:[8,9],emmanuel:14,emp:9,empir:9,empti:0,emptymultivariatemultitypenormaldistribut:0,enabl:[13,15],encapsul:[0,2],encod:[0,6],end:[0,1,8,11],engin:2,enough:0,enough_particl:0,enqueu:6,enqueue_model:[2,6],ensur:[0,1],enter:1,entri:[0,8,10,11],enumer:[2,12],environ:[0,12,13,15],epoch:6,eps:0,eps_function_json_str:0,epsilon:0,equal:11,erfev:[2,6,8],erfeverinitialconnect:8,ergod:[9,11],error:13,esn:[2,6],especi:1,essenti:0,estim:[0,4],eta_intrins:[2,8],eta_stdp:[2,8],etc:[10,15],euclidean:0,evalu:[0,6,15],even:0,event:[6,14],everi:[2,8],evolut:0,examin:[2,7,12],exampl:[1,2,7,13,15],exc:[8,11],except:15,excitatori:[2,4,6,8,9,11],excitatory_connect:2,execut:[0,1,2,6,12,13,16],execute_enqueued_model:[2,6],execute_task_list:2,execution_context:15,exist:[1,4,11,15],exp:[2,6,8],expect:[1,4,9,16],expens:13,explor:10,exponenti:[2,8,10],express:14,extend:10,extens:13,extent:0,fabian:14,facad:2,factori:0,fail:[4,13],fals:[0,6,11],fast:8,fastest:8,featur:[2,6,8],feature_space_dimens:[2,8],feldmey:9,fever:[2,6,8],feverinitialconnect:8,feverization_ratio:[2,8],fig:1,fig_4a:1,fig_4b:1,fig_4c:1,figur:12,file:[1,2,13,14,15],fill:8,finish:15,finit:11,first:[0,2,6,11,16],fit:[0,14],five:16,fix:2,flag:15,focu:11,folder:[1,15],follow:[1,2,6,7,8,14,15],form:[0,8,16],found:[0,2,10,13,15],frac:[0,11],fraction:[1,2,6,7,8,9],fraction_draws_over_nr_synaps:9,fraction_pools_activ:[2,7],fraction_remove_and_add:[2,9,16],framework:0,free:[1,14,16],from:[0,4,6,7,8,9,11,12,13,14,15,16],from_dictionari:0,from_dictionary_of_dictionari:0,from_sampl:0,full:[0,1,2,9],furnish:14,further:[0,2,10],futur:6,gaba:15,gener:[1,2,12,13],get:0,get_block:8,get_complete_population_median:0,get_config:0,get_cov:0,get_data:6,get_distribut:0,get_model_prob:0,get_parameter_nam:0,get_parameter_std:0,get_result:0,get_results_distribut:0,get_statist:0,git:13,give:0,given:[0,4,9,10,11],govern:0,grant:14,graph:[8,9,11],greater:6,greaterthan:[2,6,7],ground:0,ground_truth_model_nr_or_nam:0,ground_truth_paramet:0,group:0,group_paramet:0,guid:1,h_vmem:15,half:16,handl:15,has:[0,1,2,6,8,11,16],hash:11,have:[0,1,2,6,9,15],hdfstore:0,helmstaedt:14,help:[0,2,16],henc:0,here:[0,1,4,9,10,15,16],herebi:14,heurist:15,histori:0,hold:11,holder:14,home:[0,1,15],host:[1,15],hot:6,hour:15,how:[2,6,7,8,10],howev:[0,1,8],http:1,identifi:0,ieee:10,ifconfig:1,ignor:[4,13],imag:6,implement:[0,2,6,8,9,16,17],impli:[9,14],importantli:10,impos:0,in_out:8,in_out_degree_correlation_exc:4,inandoutdegreepreservingnois:9,includ:[0,2,11,13,14],incom:8,increas:10,independ:4,index:[2,8,12],indic:[0,2,7,8,16],individu:[0,6,11],infer:[0,2],infinit:8,inform:[0,1,6],inh:[8,11],inh_ratio:[2,7,8,16],inh_tatio:2,inherit:0,inhibit:[2,8],inhibitori:[2,8,11],initi:[0,2],initial_epsilon:0,initlist:8,inoutdegreecorrel:[2,4],inplac:13,input:[2,4,6,8,9],inputchannel:16,instal:12,instanc:[0,2,6],instanti:[0,2,7],instead:[8,16],instruct:1,integ:[0,4,8],integr:12,intens:1,interest:0,interfac:[0,6],interpol:8,interpret:15,intrins:8,introduc:0,inverv:8,involv:13,ipsen:0,irreduc:11,item:6,iter:[0,6,15],its:[0,2,9],itself:[0,6],joachim:9,job:[1,12],job_nr:15,joint:0,joint_paramet:2,journal:[0,9],json:[0,2],json_str:0,jump:0,keep:[0,9],kei:[0,2,4,6],kernel:0,keyerror:6,keyword:[0,2],kind:14,klinger:14,kwarg:[0,2,4,8,9],l_i:0,lambda:0,languag:13,larg:4,larger:[10,15],last:[0,2],later:[1,13],layer:[2,6,8,9,16],ldot:2,learn:[6,8],learning_r:6,least:[0,11],left:[0,9],len:0,length:[0,2,4,6,10,16],less:[0,6,13,16],lessthan:6,let:11,level:2,liabil:14,liabl:14,licens:12,lies:0,like:[0,1,2,6],limit:14,line:12,linearli:8,link:11,linux:1,liquid:[2,8],list:[0,1,2,6,8,10,15],listepsilon:0,load:[0,2],loader:0,local:14,locat:1,look:[2,15],loop:11,lost:9,lower:[0,6],lower_bound:0,lower_margin:0,lowerbounddecor:0,lsm:[2,6],machin:[2,8,15],made:[0,13],mai:[0,1,13],main:1,make:[0,15],make_sample_job:2,manag:[1,15],mandatori:0,mani:[0,2,10],manual:[0,1],manuscript:[2,6,12,14],map:[0,2,6,15],map_engin:2,mapper:[0,2,6,15],margin:0,mark:13,markov:[9,11],marr:14,mass:0,match:[0,9],matplotlib:16,matric:0,matrix:[0,1,2,4,8,10,11],matshow:16,max:0,max_k:11,max_length:10,max_length_pi:10,max_nr_allowed_sample_attempts_per_particl:0,max_nr_popul:0,maxim:[0,8],maxima:0,maximum:0,maximum_a_posteriori:0,mean:[0,4],meant:6,measur:[0,1,2,4],measures_to_us:0,median:0,median_multipli:0,medianepsilon:0,memori:[6,15],memorytask:6,merchant:14,merg:14,messag:[13,15],meta:0,method:[0,2,9,15],michael:0,might:2,min:0,min_nr_particles_per_popul:0,minimum:0,minimum_epsilon:0,minmaxdistancefunct:0,mit:14,mixin:8,mkl_num_thread:15,mode:1,model:[0,6,7,9,12,13,14,16],model_choic:0,model_definit:2,model_nam:0,model_perturbation_kernel:0,model_prior_distribut:0,model_runn:6,model_specific_paramet:2,model_with_prior:2,modelbuild:2,modelperturbationkernel:0,modeltest:6,modifi:[2,8,11,14],modul:[2,6,12,17],mont:[0,9,12],more:[2,16],moritz:14,most:[0,2],motif:10,motta:0,move:11,mpg:[0,14],msecond:[2,6,7],much:6,multipl:2,multipli:[0,9],multityp:0,multivari:0,multivariate_distribut:0,multivariatemultitypenormaldistribut:0,my_databas:0,n_out:8,n_pow:[2,8],name:[0,1,2,6,15],namedprint:15,nan:0,natalja:0,natur:[4,6],nb_epoch:6,ndarrai:[0,8,11],necessari:2,need:1,neg:11,neighbor:11,network:[4,6,8,9,10,12,13,17],network_5:16,networkmodelmixin:8,neural:[2,8,17],neuron:[2,6,8,9,11,16],neuron_numb:8,never:0,next:0,nice:15,node:[4,6,10,11],nois:[1,12],noisi:1,noisy_network:[2,16],non:4,none:[0,6,8,10,15],nonemptymultivariatemultitypenormaldistribut:0,noninfring:14,nonzero:8,normal:[0,8],notat:0,note:[2,4,6,8,10,15,16],noth:15,notic:14,now:16,nr_aliv:0,nr_class:6,nr_draw:11,nr_exc:[2,8,16],nr_exc_lay:6,nr_exc_subpopul:[2,8,16],nr_inh:[2,8,16],nr_model:0,nr_neuron:[2,7,8,16],nr_node:10,nr_of_model:0,nr_of_models_al:0,nr_particl:0,nr_pattern:[2,8],nr_popul:0,nr_sampl:6,nr_samples_per_model:2,nr_samples_per_particl:0,nr_simul:0,nr_square_mov:11,nr_triangle_mov:11,nrneuron:2,num_thread:[2,15],number:[0,2,4,6,8,9,10,11,13,15,16],numpi:[0,2,8,13],object:[0,2,6,8,15],observed_summary_statist:0,obtain:[0,1,6,10,13,14,16],occur:[2,11],occurr:11,octob:10,off:16,omit:[1,2],omp_num_thread:15,onc:2,one:[0,1,2,6,11,15,16],ones:[0,1,2],onli:[0,2,8,11,16],open:2,openmp:[1,8,15],option:[0,6,8,12,15],order:13,organ:[2,8],origin:[2,8,11],other:[0,11,14],otherwis:[0,6,13,14],out:[4,8,9,14],outdegreepreservingnois:9,outgo:8,output:[0,2,4,6,7,8],over:[0,6,16],overal:8,overview:16,overwrit:0,overwritten:0,p_0:8,p_ee:[2,4],p_ei:4,p_exc:[2,7,8,16],p_ie:4,p_ii:4,p_inh:[2,7,8,16],packag:[4,6,8,9,12,13,14,16],page:12,pair:9,pairwis:16,panda:0,par:[0,2],par_1:0,par_2:0,par_name2:0,par_name_1:0,parallel:[0,2,8,12],parallel_environ:[1,15],paramet:[0,2,4,6,8,9,10,11,15,16],parameter_1:0,parameter_given_model_prior_distribut:0,parameter_list:0,parameter_nam:0,parameter_typ:0,parameterstructur:0,paramt:0,parse_arg:2,parser:2,part:[2,9,14],particl:0,particle_popul:0,particles_of_popul:0,particular:[0,14],partit:15,pass:[2,6,7,15,16],path:[1,2,12],pattern:[0,8,9],pcadistancefunct:0,pdf:0,per:[0,2,9],percentil:0,percentiledistancefunct:0,perform:[0,8],permiss:14,permit:[0,14],person:14,perturb:[0,1,16],pes:[2,10],physic:11,physiolog:9,physrev:11,pi_k:11,pickl:[0,15],pickleabl:0,piec:9,pip:[1,12],pipelinebuild:2,place:13,plastic:[2,8],pleas:[2,6,16],plot:1,plt:16,pmf:0,point:[0,1,2,6],pool:[2,6,7,8],pool_siz:[2,7,8],popul:[0,2,11],portion:[9,14],posit:[1,11],possibl:[2,6],posterior:0,power:4,practic:11,pre:[0,16],precis:4,predefin:0,predict:0,prematur:0,prepar:12,prepend:1,present:[0,2],preserv:[9,11],presynapt:9,print:[0,6],prior:[0,1],prioriti:[1,2,15],probabilities_pi:10,probability_to_stai:0,probabl:[0,4,8,9,10,11],problem:13,procedur:[0,10,13,16],process:[1,2,10,15],produc:[2,8],product:[1,4,15],profil:15,profilingcontext:15,project:2,propag:[2,6,7],propagationtask:[2,6,7],properli:1,properti:[0,2,6,8],protect:1,protocol:6,provid:[0,1,2,4,8,13,14,16],publish:14,purpos:[0,14],pyplot:16,python:[1,11,13,15],python_executable_path:15,qconf:1,qstat:15,qsub:15,quantifi:2,quantiti:[6,13],queri:0,queue:[1,15],quick:2,quickstart:12,ram:15,ram_kei:15,randint:[0,2],random:[0,10,11,16],random_relabel_neuron:8,random_vari:0,randomli:[2,8,9],rang:[0,6],rangeestimatordistancefunct:0,rat:9,rate:[6,8],rather:10,ratio_paths_to_nod:10,rdbu:16,reach:0,read:15,realiz:8,realli:0,reason:0,reciproc:[4,8,16],reciprocity_e:4,reciprocity_ei:4,reciprocity_exc:[2,8,16],reciprocity_i:4,reciprocity_ii:4,reciprocityestim:[2,4],recombin:2,recommend:[0,2],record:0,recurr:[2,8,17],redi:[1,15],refer:0,reinsert:9,reject:0,rel:[0,4,6,16],relabel:[2,8],relative_cycles_5:16,relative_cycles_:4,relative_reciprocity_e:[4,16],relative_reciprocity_ei:[4,16],relative_reciprocity_i:[4,16],relative_reciprocity_ii:[4,16],relativecycleanalysi:[2,4,16],relativereciproc:4,relativereciprocityestim:[2,4,16],relev:2,reliabl:9,remain:9,remov:[0,2,8,9,16],remove_neuron:8,removeaddnoiseandsubsampl:[2,9,16],removeandaddedgesnois:9,repeat:10,replac:1,repo:1,report:6,repres:[0,2,6,11],represent:[0,6],reproduct:12,request:15,requir:[1,2,13],res:[2,7],reserv:15,reshuffl:[9,11,16],resid:1,restrict:14,result:[0,12,15],result_list:[10,15],results_list:6,retriev:1,return_arrai:6,review:11,rho:11,right:[0,14],rnn:12,robert:11,root:13,round:[0,9],routin:4,royal:0,rsif:0,run:[0,6,12,15],run_long_test:13,run_tim:[2,6,7],runner:12,rv1:0,rv2:0,rvbase:0,rvdecor:0,rvs:0,safe:13,sakmann:9,same:[4,9,11],sampl:[0,1,6,9,12,13],sample_from_model:0,sample_from_popul:0,sample_from_prior:0,sampler:2,saniti:8,sanitize_sample_from_prior:0,satisfi:6,scheme:0,scipi:[0,1,2],score:[2,6,7],script:[2,15],search:12,sebastian:10,second:[0,16],section:2,see:[1,2,4,14,16],seen:13,select:[0,12],self:[0,2,8,11],sell:14,sepcifi:15,sequenc:6,sequenti:0,server:1,session:0,set:[0,2,8,11,13,15],set_data:0,setup:13,sever:1,sge:[0,1,2,15],sge_avail:[2,15],sge_error_fil:15,sge_output_fil:15,shall:14,shape:2,share:2,sharper:6,shorter:10,should:[0,1,6,8,11,13,15],shuffl:[9,12,16],shuffle_graph:11,side:[9,15],sign:9,signed_correl:8,signed_to_positive_correl:8,sim:11,similar:[0,1],similarli:[11,16],simpl:15,simplic:11,simul:[0,2,6,9,16],simulation_tim:6,simultan:[2,16],sinc:[0,1,11],singl:[0,2,6,9],size:8,slice_last:6,slightli:13,slow:11,slurm:15,slurm_avail:15,slurm_error_fil:15,slurm_output_fil:15,small:4,smaller:0,smc:12,societi:0,softwar:[2,14],somatosensori:9,some:[0,13,16],someth:0,sorn:[2,6,8],sort:0,sorted_nam:0,sourc:[0,8,11,13],source_ix:8,space:[0,8,9],spars:4,spatial:9,special:15,specif:2,specifi:[0,16],spike:[2,6],spike_detection_pool_fract:[2,6,7],spl:1,sql:1,sqlalchemi:0,sqldata:0,sqldatastor:0,sqlite:[0,15],squar:11,stabl:10,stai:[0,11],standard:[0,8],start:[0,1,2,8],start_end:8,stat:[0,1,2],state:[2,8,11,13],stationari:11,statist:[0,16],statistic_1:0,statistic_2:0,std:0,stderr:15,stdout:15,stdp:[2,6,8],step:[0,2,6],still:[0,1,9,16],stimulu:6,stochast:[1,12,13],stop:0,storag:0,stord:15,store:[0,1,2,11,15],store_initial_data:0,str:[0,2,6,8,15],strategi:0,strelkowa:0,strengh:8,strict:0,strictli:[6,11],string:0,strong:[2,10],strong_path_enumeration_sampl:10,strongest:8,structur:[2,8],studio:13,stumpf:0,subarrai:8,subclass:9,subdirectori:15,subdivid:2,subgraph:11,subject:14,sublicens:14,submatrix:[9,11],submit:15,subpopul:[4,8],subsampl:[1,2,9],subsampling_fract:[2,9,16],subsect:2,subsequ:[1,2],subsmapl:2,substanti:14,substitut:0,subtract:0,success:13,suit:[2,6,7,13],sum:[0,6,10,11],sum_:[0,9],summari:[0,16],suppli:0,support:[2,8],swap:11,sweep:0,symmetri:11,syn:[2,6,7,8],syn_test:[2,7],synaps:9,synapt:9,synchron:6,synfir:[2,6,8],synifr:[2,7],synpas:9,syntax:1,synthet:0,sys:15,system:0,tabl:0,take:[0,2],taken:[0,9],tar:[1,13],target:[0,6,8,11],target_connect:8,target_ix:8,target_population_equals_source_popul:11,task:[2,7,12,15],task_result:6,tcbb:10,templat:[0,9],temporari:[1,15],tent:0,term:[2,6],termin:0,terminated_abc_smc_id:0,test:[7,12,15],test_model:[2,6,7],test_suite_result_list:6,testresult:[2,6,7],testsuit:[2,6,7],testsuiteresult:6,testsuiteresultlist:6,text:[0,1,12],textur:6,texturetask:6,thalam:6,than:[0,2,6,10,13,15,16],thei:[0,1,14],them:[0,13,15],therefor:[1,9,11,16],theta:0,thi:[0,1,2,4,6,7,8,9,10,11,13,14,15,16,17],thin:[0,2,8],thread:[2,15],three:[2,16],through:9,throughout:[1,9],thu:[0,9,11],tick:13,time:[0,2,6,10,13,15],time_h:15,timedmodelwithpriorsampl:2,timeout:2,tina:0,tmp:[1,15],tmp_directori:15,tmp_path:15,to_json:0,togeth:0,toni:0,tool:13,tort:14,total:[0,6,8],total_nr_simul:0,train:[6,17],tran:10,transform:[0,6],transit:[0,11],tri:15,triangl:11,triangle_mov:11,truecriterion:6,truth:0,tune:6,tuningtask:6,tupl:[0,6,11],tutori:[2,16],two:[0,2,9],txt:13,type:[0,1,2,6,8,9,10,11,15],u_i:0,unbalanc:10,unbias:[9,11],under:[1,14],underli:8,uniform:[0,2,10,11],uniform_degree_preserving_shuffl:11,uniformli:[2,9,10,11],union:[0,6],uniqu:[0,11],unit:12,unittest:13,unlik:10,unsign:11,unstabl:10,unsynchron:6,unsynchronizedactivitytask:6,updat:0,update_random_vari:0,upon:[0,13],upper:[0,6],upper_margin:0,usag:0,use:[0,1,14,15],used:[0,1,2,6,7,13,15],useful:0,user:[0,15],usernam:1,using:[0,10],usual:[0,6],util:0,val_1:0,val_2:0,valid:0,valu:[0,1,6,8,9,13,15,16],vari:1,variabl:[0,1,13,15],varianc:0,vcvarsal:13,vector:[2,6],verbos:6,veri:[4,11],verifi:[2,7],veronica:9,version:16,via:[0,1,11,13,15,16],view:[2,8,9],view_on_subarrai:8,visual:[13,16],wai:[2,9],wait:6,walk:10,warranti:14,weak:[2,10],weak_edge_p:[2,10],weak_path_enumeration_sampl:10,weight:[0,6,8],welch:0,well:[2,7],were:[0,2,6,7,10,16],wernick:10,wget:1,what:[4,15],when:[0,2],where:[0,4,8,15],whether:[0,1,2,7,8,11,14,15],which:[0,1,2,4,6,8,9,10,11,15],whiten:0,whom:14,whose:0,wise:0,wish:1,within:[0,1,2,6,9,11,15],without:[0,14],won:0,work:6,worker:15,workload:15,would:15,wrapper:[0,2,8],written:14,www:1,x86_64:1,x_0:0,x_i:0,x_measur:0,xxx:1,y_i:0,yes:1,yield:[1,6,10],you:1,your:1,yyi:1,zero:[0,8],zero_covariance_substitut:0,zscore:0,zscoredistancefunct:0,zzz:1},titles:["ABC-SMC","Model selection from the command line with discriminatEM","The connectome package","Connectome ABC Tasks","Connectome analysis","Connectome builder","Connectome function","&lt;no title&gt;","Connectome models","Connectome noise","Path enumeration sampling","Network shuffling","discriminatEM","Installation","License","Parallel job execution","Quickstart","RNN"],titleterms:{"function":[2,6],The:2,abc:[0,2,3],analysi:[2,4,16],api:12,author:14,base:2,build:2,builder:5,carlo:2,command:1,composit:2,configur:1,connectom:[2,3,4,5,6,8,9],creat:2,criteria:6,definit:2,discriminatem:[1,12],enumer:10,environ:1,examin:1,execut:15,figur:1,from:[1,2],gener:16,guid:12,indic:12,instal:[1,13],integr:13,job:15,licens:14,line:1,manuscript:1,model:[1,2,8],mont:2,network:[2,11,16],nois:[2,9,16],option:1,packag:2,parallel:[1,15],path:10,pip:13,pipelin:2,prepar:13,prior:2,quickstart:16,refer:12,reproduct:1,result:[1,6],rnn:17,run:[1,13],runner:6,sampl:[2,10],select:1,shuffl:11,smc:0,stochast:2,tabl:12,task:[3,6],test:[2,6,13],text:14,unit:13,user:12,using:2,window:13}})
