# Supplementary material for: Cellular connectomes as arbiters of local circuit models in the cerebral cortex
Source: Nat Commun. 2021 May 13;12:2785. doi: 10.1038/s41467-021-22856-z (PMC8119988; doi:10.1038/s41467-021-22856-z)
Supplement: Supplementary file 3 — Source Data [file 41467_2021_22856_MOESM3_ESM.zip › figure-7/matlab/+RNN/+Script/plotNoisePriorDistributions.m]

% Written by
%   Alessandro Motta <alessandro.motta@brain.mpg.de>
clear;

info = Util.runInfo();
Util.showRunInfo(info);

%% Panel 4c
clear cur*;

curX = linspace(0, 1, 101);
curY = betapdf(curX, 2, 10);

curFig = figure();
curAx = axes(curFig);

plot(curAx, curX, curY, 'Color', 'black')
xlim(curAx, [0, 1]);
ylim(curAx, [0, 5]);

Figure.config(curFig, info);
