# Supplementary material for: Cellular connectomes as arbiters of local circuit models in the cerebral cortex
Source: Nat Commun. 2021 May 13;12:2785. doi: 10.1038/s41467-021-22856-z (PMC8119988; doi:10.1038/s41467-021-22856-z)
Supplement: Supplementary file 3 — Source Data [file 41467_2021_22856_MOESM3_ESM.zip › figure-7/python/texture/train.sh]

#!/usr/bin/env bash
module load cuda/9.0
module load cudnn/7.4-cuda-9.0

# Manually set up Conda. See
# https://github.com/conda/conda/issues/7980#issuecomment-472648567
conda_base=$(conda info --base)
source "${conda_base}/etc/profile.d/conda.sh"
conda activate klinger

# Run Python script and forward command line arguments
python model.py $@
