# Supplementary material for: Cellular connectomes as arbiters of local circuit models in the cerebral cortex
Source: Nat Commun. 2021 May 13;12:2785. doi: 10.1038/s41467-021-22856-z (PMC8119988; doi:10.1038/s41467-021-22856-z)
Supplement: Supplementary file 3 — Source Data [file 41467_2021_22856_MOESM3_ESM.zip › figure-7/README.md]

# Connectomic separability of sparse recurrent neural networks trained on different tasks (Figure 7)

This directory contains code and data related to the connectomic
separability of sparse recurrent neural networks (RNNs) trained on
different tasks (Figure 7).

The RNNs were trained with
* `python/texture/train.sh` and
* `python/memory/train.sh`, respectively.

The connectome statistics and performance metrics were then extracted
from the TensorFlow checkpoints to CSV files with
* `python/utils/extract_connectome_measures.py` and
* `python/utils/extract_tensorflow_summaries.py`.

These data were then analyzed with
* `matlab/+RNN/+Script/plotMeasures.m`.


## Provenience
These directories were extraced from  
git@gitlab.mpcdf.mpg.de:connectomics/amotta.git  
commit bbf4b464b6966a5d51fd5c6e7ccb0700cc2071fc
